# Supplementary material for: Construction of a breast cancer prognosis model based on alternative splicing and immune infiltration
Source: Discov Oncol. 2022 Aug 21;13:78. doi: 10.1007/s12672-022-00506-0 (PMC9393119; doi:10.1007/s12672-022-00506-0)
Supplement: Supplementary file 1 — Supplementary material 1 (XLSX 16.7 kb) [file 12672_2022_506_MOESM1_ESM.xlsx]

## Sheet: Sheet1
SF	AS	cor	pvalue	Regulation
DHX9	NASP|2754|ES	-0.626977	1.03199e-118	negative
DHX9	ZNF124|10515|AT	0.618219	1.50269e-114	postive
DHX9	ABCE1|70753|ES	-0.641714	5.00007e-126	negative
DHX9	ABCB9|24994|AP	-0.603789	5.70818e-108	negative
DHX9	HBS1L|77783|AP	-0.60236	2.45558e-107	negative
DHX9	HBS1L|77782|AP	0.602359	2.45668e-107	postive
DHX9	LYRM5|20810|AT	-0.639536	6.39033e-125	negative
DHX9	LYRM5|20809|AT	0.639531	6.42511e-125	postive
DHX9	ATL2|53255|ES	-0.649889	2.92028e-130	negative
DHX9	COX15|12777|AT	-0.618748	8.49496e-115	negative
DHX9	COX15|12776|AT	0.618747	8.5101e-115	postive
DHX9	ZNF397|45145|AT	0.615491	2.80148e-113	postive
DHX9	EXOSC10|647|ES	-0.62136	4.99883e-116	negative
DDX21	ZNF124|10515|AT	0.608772	3.33195e-110	postive
DDX21	ABCE1|70753|ES	-0.636081	3.48599e-123	negative
DDX21	ATL2|53255|ES	-0.601163	8.28295e-107	negative
CCDC12	ABCE1|70753|ES	0.616855	6.51301e-114	postive
CCDC12	ABCB9|24994|AP	0.632084	3.33851e-121	postive
CCDC12	LYRM5|20810|AT	0.633782	4.84894e-122	postive
CCDC12	LYRM5|20809|AT	-0.633781	4.8529e-122	negative
CCDC12	ATL2|53255|ES	0.60856	4.15748e-110	postive
CCDC12	C9orf117|87644|AT	0.609323	1.87736e-110	postive
CCDC12	C9orf117|87643|AT	-0.611317	2.32632e-111	negative
CCDC12	SLC30A5|72303|AA	0.615493	2.79343e-113	postive
CCDC12	EXOSC10|647|ES	0.631658	5.41034e-121	postive
TNPO1	TUBGCP2|13527|AP	-0.606748	2.72392e-109	negative
TNPO1	SLC35E2|222|AT	-0.609949	9.76178e-111	negative
TNPO1	SLC35E2|223|AT	0.609949	9.75974e-111	postive
TNPO1	LYRM5|20810|AT	-0.666572	2.54593e-139	negative
TNPO1	LYRM5|20809|AT	0.666572	2.54627e-139	postive
TNPO1	COX15|12777|AT	-0.60717	1.75973e-109	negative
TNPO1	COX15|12776|AT	0.607168	1.76314e-109	postive
TNPO1	GIT2|24375|AA	-0.606422	3.8119e-109	negative
TNPO1	SLC30A5|72303|AA	-0.689124	1.51714e-152	negative
TNPO1	EXOSC10|647|ES	-0.678369	4.32727e-146	negative
LSM7	GIT2|24375|AA	0.625389	6.0049e-118	postive
LSM7	HIRA|61048|AP	0.605272	1.24736e-108	postive
LSM7	SLC30A5|72303|AA	0.662215	6.73404e-137	postive
LSM7	EXOSC10|647|ES	0.628235	2.53901e-119	postive
DDX46	LYRM5|20810|AT	-0.609969	9.56219e-111	negative
DDX46	LYRM5|20809|AT	0.609968	9.56313e-111	postive
DDX46	ZNF397|45145|AT	0.633061	1.10141e-121	postive
SRSF5	PARP2|26426|RI	0.613808	1.67675e-112	postive
RBM42	HIRA|61048|AP	0.636049	3.61413e-123	postive
CLASRP	RHOT2|32938|RI	0.70033	1.40508e-159	postive
CLASRP	ACTG1|44121|RI	0.622417	1.57746e-116	postive
CLASRP	RHBDF1|124991|AD	0.635491	6.86246e-123	postive
CLASRP	NRBP2|85507|RI	0.675723	1.51966e-144	postive
CLASRP	C9orf117|87644|AT	0.631314	7.9812e-121	postive
CLASRP	PLD2|38595|RI	0.604528	2.67761e-108	postive
CLASRP	C9orf117|87643|AT	-0.628921	1.17895e-119	negative
ZFR	LYRM5|20810|AT	-0.626551	1.65709e-118	negative
ZFR	LYRM5|20809|AT	0.626546	1.66625e-118	postive
ZFR	ATL2|53255|ES	-0.612934	4.22995e-112	negative
ZFR	COX15|12777|AT	-0.613016	3.87845e-112	negative
ZFR	COX15|12776|AT	0.613018	3.86948e-112	postive
ZFR	EXOSC10|647|ES	-0.641507	6.3777e-126	negative
SART1	USB1|36622|AP	-0.641481	6.57249e-126	negative
SART1	USB1|36621|AP	0.643663	5.02818e-127	postive
EIF3A	ZNF638|53927|AP	0.605176	1.37723e-108	postive
EIF3A	SYNJ2|78249|AD	-0.602559	2.00422e-107	negative
EIF3A	ZNF638|53926|AP	-0.609223	2.08393e-110	negative
EIF3A	GTF2H1|14599|AP	0.612682	5.52176e-112	postive
EIF3A	IPO13|2491|AP	-0.60345	8.07537e-108	negative
EIF3A	IPO13|2492|AP	0.603452	8.05744e-108	postive
EIF3A	ZNF397|45145|AT	0.607672	1.04618e-109	postive
EIF3A	EXOSC10|647|ES	-0.653067	6.07965e-132	negative
SEC31B	C9orf89|86898|RI	0.604825	1.97387e-108	postive
SEC31B	PARP2|26426|RI	0.654994	5.67774e-133	postive
DDX3X	TUBGCP2|13527|AP	-0.633289	8.49546e-122	negative
DDX3X	SYNJ2|78249|AD	-0.603747	5.96141e-108	negative
DDX3X	LYRM5|20810|AT	-0.661317	2.09978e-136	negative
DDX3X	LYRM5|20809|AT	0.661319	2.09425e-136	postive
DDX3X	ATL2|53255|ES	-0.626372	2.01988e-118	negative
DDX3X	INPP5F|13276|RI	-0.606843	2.46702e-109	negative
DDX3X	COX15|12777|AT	-0.668334	2.59888e-140	negative
DDX3X	COX15|12776|AT	0.668331	2.60826e-140	postive
DDX3X	ZNF397|45145|AT	0.621754	3.25303e-116	postive
DDX3X	ABCC3|42464|RI	-0.605686	8.14328e-109	negative
DDX3X	SLC30A5|72303|AA	-0.672532	1.05901e-142	negative
DDX3X	EXOSC10|647|ES	-0.680486	2.43969e-147	negative
LUC7L	NRBP2|85507|RI	0.616355	1.11265e-113	postive
LUC7L	CYB561A3|16166|RI	0.620171	1.82299e-115	postive
RBM5	PARP2|26426|RI	0.601422	6.36561e-107	postive
RBM5	C9orf89|86903|RI	0.674901	4.56188e-144	postive
U2AF1L4	RHOT2|32938|RI	0.647904	3.20271e-129	postive
CCDC130	RHOT2|32938|RI	0.679698	7.13427e-147	postive
CCDC130	RHBDF1|124991|AD	0.619711	3.0001e-115	postive
CCDC130	NRBP2|85507|RI	0.618595	1.0027e-114	postive
CLK4	C9orf89|86903|RI	0.617241	4.30294e-114	postive
SNRNP70	RHOT2|32938|RI	0.65404	1.83966e-132	postive
SNRNP70	ACTG1|44121|RI	0.617034	5.37428e-114	postive
SNRNP70	RHBDF1|124991|AD	0.625484	5.40407e-118	postive
SNRNP70	NRBP2|85507|RI	0.67095	8.51542e-142	postive
SNRNP70	C9orf117|87644|AT	0.695594	1.44497e-156	postive
SNRNP70	CDK16|88911|AP	-0.613426	2.51448e-112	negative
SNRNP70	C9orf117|87643|AT	-0.691101	9.19793e-154	negative
SNRNP70	COL3A1|485163|ES	0.602232	2.79784e-107	postive
CLK1	WDR33|55244|AT	-0.62604	2.9208e-118	negative
NOVA1	INPP4A|54629|AD	-0.661277	2.21008e-136	negative
CELF2	ICAM3|47503|RI	-0.607309	1.52365e-109	negative
SPEN	LYRM5|20810|AT	-0.621524	4.18382e-116	negative
SPEN	LYRM5|20809|AT	0.621527	4.16797e-116	postive
SPEN	INPP5F|13276|RI	-0.611293	2.38579e-111	negative
GPATCH8	INPP5F|13276|RI	-0.604423	2.98257e-108	negative
SNRPA	GIT2|24375|AA	0.601304	7.18098e-107	postive
SNRPA	SLC30A5|72303|AA	0.646812	1.18549e-128	postive
HSPA8	HPS4|61504|RI	-0.616722	7.5121e-114	negative
HSPA8	ABCE1|70753|ES	-0.631378	7.42324e-121	negative
HSPA8	RBM7|18823|RI	-0.608132	6.48437e-110	negative
HSPA8	HBS1L|77783|AP	-0.60486	1.90443e-108	negative
HSPA8	HBS1L|77782|AP	0.604862	1.90103e-108	postive
HSPA8	CDK2|22325|RI	-0.600801	1.19516e-106	negative
HSPA8	AACS|25173|AP	0.6102	7.50499e-111	postive
HSPA8	DDB1|16152|AP	0.649116	7.43801e-130	postive
HSPA8	AACS|25170|AP	-0.601077	9.03839e-107	negative
HSPA8	IPO13|2491|AP	-0.604235	3.61896e-108	negative
HSPA8	IPO13|2492|AP	0.604236	3.6132e-108	postive
HSPA8	RAD21|84980|AP	0.64195	3.79075e-126	postive
HSPA8	BRF1|29605|AP	-0.601121	8.63894e-107	negative
